# Supplementary material for: Grafting of Thiazole Derivative on Chitosan Magnetite Nanoparticles for Cadmium Removal—Application for Groundwater Treatment
Source: Polymers (Basel). 2022 Mar 18;14(6):1240. doi: 10.3390/polym14061240 (PMC8954473; doi:10.3390/polym14061240)
Supplement: Supplementary file 1 [file polymers-14-01240-s001.zip]

Archive with 1 entries (1 files):
- polymers-1610374-supplementary.pdf
